# Supplementary material for: First-line durvalumab in combination with trastuzumab deruxtecan in women with locally advanced unresectable or metastatic, hormone-receptor-negative, HER2-low breast cancer: multicenter, open-label, phase 1b/2 BEGONIA platform trial
Source: Nat Cancer. 2026 Jun 8;7(6):983–92. doi: 10.1038/s43018-026-01181-8 (PMC13309285; doi:10.1038/s43018-026-01181-8)
Supplement: Supplementary file 6 — Source data. [file 43018_2026_1181_MOESM6_ESM.xlsx]

## Sheet: ExtFig1b
Treatment	Parameter	Group	n	Median	Lower Quartile	Upper Quartile	Mean
A06	TRPROGT	Absolute Value	36	9.10062	5.10883	15.5565	11.0536
A06	TRPROGT	Absolute Value	36	9.10062	5.10883	15.5565	11.0536
A06	TRPROGT	Absolute Value	36	9.10062	5.10883	15.5565	11.0536
A06	TRPROGT	Absolute Value	36	9.10062	5.10883	15.5565	11.0536
A06	TRPROGT	Absolute Value	36	9.10062	5.10883	15.5565	11.0536
A06	TRPROGT	Absolute Value	36	9.10062	5.10883	15.5565	11.0536
A06	TRPROGT	Absolute Value	36	9.10062	5.10883	15.5565	11.0536
A06	TRPROGT	Absolute Value	36	9.10062	5.10883	15.5565	11.0536
A06	TRPROGT	Absolute Value	36	9.10062	5.10883	15.5565	11.0536
A06	TRPROGT	Absolute Value	36	9.10062	5.10883	15.5565	11.0536
A06	TRPROGT	Absolute Value	36	9.10062	5.10883	15.5565	11.0536
A06	TRPROGT	Absolute Value	36	9.10062	5.10883	15.5565	11.0536
A06	TRPROGT	Absolute Value	36	9.10062	5.10883	15.5565	11.0536
A06	TRPROGT	Absolute Value	36	9.10062	5.10883	15.5565	11.0536
A06	TRPROGT	Absolute Value	36	9.10062	5.10883	15.5565	11.0536
A06	TRPROGT	Absolute Value	36	9.10062	5.10883	15.5565	11.0536
A06	TRPROGT	Absolute Value	36	9.10062	5.10883	15.5565	11.0536
A06	TRPROGT	Absolute Value	36	9.10062	5.10883	15.5565	11.0536
A06	TRPROGT	Absolute Value	36	9.10062	5.10883	15.5565	11.0536
A06	TRPROGT	Absolute Value	36	9.10062	5.10883	15.5565	11.0536
A06	TRPROGT	Absolute Value	36	9.10062	5.10883	15.5565	11.0536
A06	TRPROGT	Absolute Value	36	9.10062	5.10883	15.5565	11.0536
A06	TRPROGT	Absolute Value	36	9.10062	5.10883	15.5565	11.0536
A06	TRPROGT	Absolute Value	36	9.10062	5.10883	15.5565	11.0536
A06	TRPROGT	Absolute Value	36	9.10062	5.10883	15.5565	11.0536
A06	TRPROGT	Absolute Value	36	9.10062	5.10883	15.5565	11.0536
A06	TRPROGT	Absolute Value	36	9.10062	5.10883	15.5565	11.0536
A06	TRPROGT	Absolute Value	36	9.10062	5.10883	15.5565	11.0536
A06	TRPROGT	Absolute Value	36	9.10062	5.10883	15.5565	11.0536
A06	TRPROGT	Absolute Value	36	9.10062	5.10883	15.5565	11.0536
A06	TRPROGT	Absolute Value	36	9.10062	5.10883	15.5565	11.0536
A06	TRPROGT	Absolute Value	36	9.10062	5.10883	15.5565	11.0536
A06	TRPROGT	Absolute Value	36	9.10062	5.10883	15.5565	11.0536
A06	TRPROGT	Absolute Value	36	9.10062	5.10883	15.5565	11.0536
A06	TRPROGT	Absolute Value	36	9.10062	5.10883	15.5565	11.0536
A06	TRPROGT	Absolute Value	36	9.10062	5.10883	15.5565	11.0536
A06	TRPROGT	Absolute Value	18	13.7823	6.86653	24.7392	15.1549
A06	TRPROGT	Absolute Value	18	13.7823	6.86653	24.7392	15.1549
A06	TRPROGT	Absolute Value	18	13.7823	6.86653	24.7392	15.1549
A06	TRPROGT	Absolute Value	18	13.7823	6.86653	24.7392	15.1549
A06	TRPROGT	Absolute Value	18	13.7823	6.86653	24.7392	15.1549
A06	TRPROGT	Absolute Value	18	13.7823	6.86653	24.7392	15.1549
A06	TRPROGT	Absolute Value	18	13.7823	6.86653	24.7392	15.1549
A06	TRPROGT	Absolute Value	18	13.7823	6.86653	24.7392	15.1549
A06	TRPROGT	Absolute Value	18	13.7823	6.86653	24.7392	15.1549
A06	TRPROGT	Absolute Value	18	13.7823	6.86653	24.7392	15.1549
A06	TRPROGT	Absolute Value	18	13.7823	6.86653	24.7392	15.1549
A06	TRPROGT	Absolute Value	18	13.7823	6.86653	24.7392	15.1549
A06	TRPROGT	Absolute Value	18	13.7823	6.86653	24.7392	15.1549
A06	TRPROGT	Absolute Value	18	13.7823	6.86653	24.7392	15.1549
A06	TRPROGT	Absolute Value	18	13.7823	6.86653	24.7392	15.1549
A06	TRPROGT	Absolute Value	18	13.7823	6.86653	24.7392	15.1549
A06	TRPROGT	Absolute Value	18	13.7823	6.86653	24.7392	15.1549
A06	TRPROGT	Absolute Value	18	13.7823	6.86653	24.7392	15.1549
A06	TRPROGT	Absolute Value	4	9.7577	3.64682	15.3922	9.51951
A06	TRPROGT	Absolute Value	4	9.7577	3.64682	15.3922	9.51951
A06	TRPROGT	Absolute Value	4	9.7577	3.64682	15.3922	9.51951
A06	TRPROGT	Absolute Value	4	9.7577	3.64682	15.3922	9.51951

## Sheet: Fig4b
Treatment	Parameter	Group	n	Median	Lower Quartile	Upper Quartile	Mean	her2cl	act_val
A06	TRPROGT	Absolute Value	17	9.95483	8.11499	18.8255	12.0923	0
A06	TRPROGT	Absolute Value	17	9.95483	8.11499	18.8255	12.0923	0
A06	TRPROGT	Absolute Value	17	9.95483	8.11499	18.8255	12.0923	0
A06	TRPROGT	Absolute Value	17	9.95483	8.11499	18.8255	12.0923	0
A06	TRPROGT	Absolute Value	17	9.95483	8.11499	18.8255	12.0923	0
A06	TRPROGT	Absolute Value	17	9.95483	8.11499	18.8255	12.0923	0
A06	TRPROGT	Absolute Value	17	9.95483	8.11499	18.8255	12.0923	0
A06	TRPROGT	Absolute Value	17	9.95483	8.11499	18.8255	12.0923	0
A06	TRPROGT	Absolute Value	17	9.95483	8.11499	18.8255	12.0923	0
A06	TRPROGT	Absolute Value	17	9.95483	8.11499	18.8255	12.0923	0
A06	TRPROGT	Absolute Value	17	9.95483	8.11499	18.8255	12.0923	0
A06	TRPROGT	Absolute Value	17	9.95483	8.11499	18.8255	12.0923	0
A06	TRPROGT	Absolute Value	17	9.95483	8.11499	18.8255	12.0923	0
A06	TRPROGT	Absolute Value	17	9.95483	8.11499	18.8255	12.0923	0
A06	TRPROGT	Absolute Value	17	9.95483	8.11499	18.8255	12.0923	0
A06	TRPROGT	Absolute Value	17	9.95483	8.11499	18.8255	12.0923	0
A06	TRPROGT	Absolute Value	17	9.95483	8.11499	18.8255	12.0923	0
A06	TRPROGT	Absolute Value	19	8.37782	4.04107	14.8172	10.1243	<1
A06	TRPROGT	Absolute Value	19	8.37782	4.04107	14.8172	10.1243	<1
A06	TRPROGT	Absolute Value	19	8.37782	4.04107	14.8172	10.1243	<1
A06	TRPROGT	Absolute Value	19	8.37782	4.04107	14.8172	10.1243	<1
A06	TRPROGT	Absolute Value	19	8.37782	4.04107	14.8172	10.1243	<1
A06	TRPROGT	Absolute Value	19	8.37782	4.04107	14.8172	10.1243	<1
A06	TRPROGT	Absolute Value	19	8.37782	4.04107	14.8172	10.1243	<1
A06	TRPROGT	Absolute Value	19	8.37782	4.04107	14.8172	10.1243	<1
A06	TRPROGT	Absolute Value	19	8.37782	4.04107	14.8172	10.1243	<1
A06	TRPROGT	Absolute Value	19	8.37782	4.04107	14.8172	10.1243	<1
A06	TRPROGT	Absolute Value	19	8.37782	4.04107	14.8172	10.1243	<1
A06	TRPROGT	Absolute Value	19	8.37782	4.04107	14.8172	10.1243	<1
A06	TRPROGT	Absolute Value	19	8.37782	4.04107	14.8172	10.1243	<1
A06	TRPROGT	Absolute Value	19	8.37782	4.04107	14.8172	10.1243	<1
A06	TRPROGT	Absolute Value	19	8.37782	4.04107	14.8172	10.1243	<1
A06	TRPROGT	Absolute Value	19	8.37782	4.04107	14.8172	10.1243	<1
A06	TRPROGT	Absolute Value	19	8.37782	4.04107	14.8172	10.1243	<1
A06	TRPROGT	Absolute Value	19	8.37782	4.04107	14.8172	10.1243	<1
A06	TRPROGT	Absolute Value	19	8.37782	4.04107	14.8172	10.1243	<1
A06	TRPROGT	Absolute Value	13	13.7988	11.269	27.4004	17.2282	1+
A06	TRPROGT	Absolute Value	13	13.7988	11.269	27.4004	17.2282	1+
A06	TRPROGT	Absolute Value	13	13.7988	11.269	27.4004	17.2282	1+
A06	TRPROGT	Absolute Value	13	13.7988	11.269	27.4004	17.2282	1+
A06	TRPROGT	Absolute Value	13	13.7988	11.269	27.4004	17.2282	1+
A06	TRPROGT	Absolute Value	13	13.7988	11.269	27.4004	17.2282	1+
A06	TRPROGT	Absolute Value	13	13.7988	11.269	27.4004	17.2282	1+
A06	TRPROGT	Absolute Value	13	13.7988	11.269	27.4004	17.2282	1+
A06	TRPROGT	Absolute Value	13	13.7988	11.269	27.4004	17.2282	1+
A06	TRPROGT	Absolute Value	13	13.7988	11.269	27.4004	17.2282	1+
A06	TRPROGT	Absolute Value	13	13.7988	11.269	27.4004	17.2282	1+
A06	TRPROGT	Absolute Value	13	13.7988	11.269	27.4004	17.2282	1+
A06	TRPROGT	Absolute Value	13	13.7988	11.269	27.4004	17.2282	1+
A06	TRPROGT	Absolute Value	3	5.58522	4.82957	14.0287	8.14784	2+	4.82957
A06	TRPROGT	Absolute Value	3	5.58522	4.82957	14.0287	8.14784	2+	14.0287
A06	TRPROGT	Absolute Value	3	5.58522	4.82957	14.0287	8.14784	2+	5.58522
A06	TRPROGT	Absolute Value	2	12.1889	10.5462	13.8316	12.1889	3+	10.5462
A06	TRPROGT	Absolute Value	2	12.1889	10.5462	13.8316	12.1889	3+	13.8316
A06	TRPROGT	Absolute Value	4	9.7577	3.64682	15.3922	9.51951	missing	13.7659
A06	TRPROGT	Absolute Value	4	9.7577	3.64682	15.3922	9.51951	missing	17.0185
A06	TRPROGT	Absolute Value	4	9.7577	3.64682	15.3922	9.51951	missing	1.54415
A06	TRPROGT	Absolute Value	4	9.7577	3.64682	15.3922	9.51951	missing	5.74949

## Sheet: ExtFig1a
Treatment	Parameter	Group	n	Median	Lower Quartile	Upper Quartile	Mean
A06	DURRESP	Absolute Value	24	9.52772	6.09446	15.3922	11.6988
A06	DURRESP	Absolute Value	24	9.52772	6.09446	15.3922	11.6988
A06	DURRESP	Absolute Value	24	9.52772	6.09446	15.3922	11.6988
A06	DURRESP	Absolute Value	24	9.52772	6.09446	15.3922	11.6988
A06	DURRESP	Absolute Value	24	9.52772	6.09446	15.3922	11.6988
A06	DURRESP	Absolute Value	24	9.52772	6.09446	15.3922	11.6988
A06	DURRESP	Absolute Value	24	9.52772	6.09446	15.3922	11.6988
A06	DURRESP	Absolute Value	24	9.52772	6.09446	15.3922	11.6988
A06	DURRESP	Absolute Value	24	9.52772	6.09446	15.3922	11.6988
A06	DURRESP	Absolute Value	24	9.52772	6.09446	15.3922	11.6988
A06	DURRESP	Absolute Value	24	9.52772	6.09446	15.3922	11.6988
A06	DURRESP	Absolute Value	24	9.52772	6.09446	15.3922	11.6988
A06	DURRESP	Absolute Value	24	9.52772	6.09446	15.3922	11.6988
A06	DURRESP	Absolute Value	24	9.52772	6.09446	15.3922	11.6988
A06	DURRESP	Absolute Value	24	9.52772	6.09446	15.3922	11.6988
A06	DURRESP	Absolute Value	24	9.52772	6.09446	15.3922	11.6988
A06	DURRESP	Absolute Value	24	9.52772	6.09446	15.3922	11.6988
A06	DURRESP	Absolute Value	24	9.52772	6.09446	15.3922	11.6988
A06	DURRESP	Absolute Value	24	9.52772	6.09446	15.3922	11.6988
A06	DURRESP	Absolute Value	24	9.52772	6.09446	15.3922	11.6988
A06	DURRESP	Absolute Value	24	9.52772	6.09446	15.3922	11.6988
A06	DURRESP	Absolute Value	24	9.52772	6.09446	15.3922	11.6988
A06	DURRESP	Absolute Value	24	9.52772	6.09446	15.3922	11.6988
A06	DURRESP	Absolute Value	24	9.52772	6.09446	15.3922	11.6988
A06	DURRESP	Absolute Value	11	18.1355	11.3347	26.2834	18.6044
A06	DURRESP	Absolute Value	11	18.1355	11.3347	26.2834	18.6044
A06	DURRESP	Absolute Value	11	18.1355	11.3347	26.2834	18.6044
A06	DURRESP	Absolute Value	11	18.1355	11.3347	26.2834	18.6044
A06	DURRESP	Absolute Value	11	18.1355	11.3347	26.2834	18.6044
A06	DURRESP	Absolute Value	11	18.1355	11.3347	26.2834	18.6044
A06	DURRESP	Absolute Value	11	18.1355	11.3347	26.2834	18.6044
A06	DURRESP	Absolute Value	11	18.1355	11.3347	26.2834	18.6044
A06	DURRESP	Absolute Value	11	18.1355	11.3347	26.2834	18.6044
A06	DURRESP	Absolute Value	11	18.1355	11.3347	26.2834	18.6044
A06	DURRESP	Absolute Value	11	18.1355	11.3347	26.2834	18.6044
A06	DURRESP	Absolute Value	1	14.3901	14.3901	14.3901	14.3901

## Sheet: Fig4a
Treatment	Parameter	Group	n	Median	Lower Quartile	Upper Quartile	Mean	her2cl	act_val
A06	DURRESP	Absolute Value	11	9.29774	6.83368	17.9384	12.5652	0
A06	DURRESP	Absolute Value	11	9.29774	6.83368	17.9384	12.5652	0
A06	DURRESP	Absolute Value	11	9.29774	6.83368	17.9384	12.5652	0
A06	DURRESP	Absolute Value	11	9.29774	6.83368	17.9384	12.5652	0
A06	DURRESP	Absolute Value	11	9.29774	6.83368	17.9384	12.5652	0
A06	DURRESP	Absolute Value	11	9.29774	6.83368	17.9384	12.5652	0
A06	DURRESP	Absolute Value	11	9.29774	6.83368	17.9384	12.5652	0
A06	DURRESP	Absolute Value	11	9.29774	6.83368	17.9384	12.5652	0
A06	DURRESP	Absolute Value	11	9.29774	6.83368	17.9384	12.5652	0
A06	DURRESP	Absolute Value	11	9.29774	6.83368	17.9384	12.5652	0
A06	DURRESP	Absolute Value	11	9.29774	6.83368	17.9384	12.5652	0
A06	DURRESP	Absolute Value	13	12.1889	4.20534	15.2115	10.9657	<1
A06	DURRESP	Absolute Value	13	12.1889	4.20534	15.2115	10.9657	<1
A06	DURRESP	Absolute Value	13	12.1889	4.20534	15.2115	10.9657	<1
A06	DURRESP	Absolute Value	13	12.1889	4.20534	15.2115	10.9657	<1
A06	DURRESP	Absolute Value	13	12.1889	4.20534	15.2115	10.9657	<1
A06	DURRESP	Absolute Value	13	12.1889	4.20534	15.2115	10.9657	<1
A06	DURRESP	Absolute Value	13	12.1889	4.20534	15.2115	10.9657	<1
A06	DURRESP	Absolute Value	13	12.1889	4.20534	15.2115	10.9657	<1
A06	DURRESP	Absolute Value	13	12.1889	4.20534	15.2115	10.9657	<1
A06	DURRESP	Absolute Value	13	12.1889	4.20534	15.2115	10.9657	<1
A06	DURRESP	Absolute Value	13	12.1889	4.20534	15.2115	10.9657	<1
A06	DURRESP	Absolute Value	13	12.1889	4.20534	15.2115	10.9657	<1
A06	DURRESP	Absolute Value	13	12.1889	4.20534	15.2115	10.9657	<1
A06	DURRESP	Absolute Value	8	24.7721	15.3593	27.1211	21.6797	1+
A06	DURRESP	Absolute Value	8	24.7721	15.3593	27.1211	21.6797	1+
A06	DURRESP	Absolute Value	8	24.7721	15.3593	27.1211	21.6797	1+
A06	DURRESP	Absolute Value	8	24.7721	15.3593	27.1211	21.6797	1+
A06	DURRESP	Absolute Value	8	24.7721	15.3593	27.1211	21.6797	1+
A06	DURRESP	Absolute Value	8	24.7721	15.3593	27.1211	21.6797	1+
A06	DURRESP	Absolute Value	8	24.7721	15.3593	27.1211	21.6797	1+
A06	DURRESP	Absolute Value	8	24.7721	15.3593	27.1211	21.6797	1+
A06	DURRESP	Absolute Value	1	11.3347	11.3347	11.3347	11.3347	2+	11.3347
A06	DURRESP	Absolute Value	2	9.9384	7.32649	12.5503	9.9384	3+	7.32649
A06	DURRESP	Absolute Value	2	9.9384	7.32649	12.5503	9.9384	3+	12.5503
A06	DURRESP	Absolute Value	1	14.3901	14.3901	14.3901	14.3901	missing	14.3901

## Sheet: Fig2
Obs	her2cl	TRTAN	imputed	bor	UPR	label	PDL2	PD	UPR_Y
1	0	6		Progressive Disease		Durva + DS-8201a (n=57, N=58)	High	.	29.1852
2	<1	6		Progressive Disease		Durva + DS-8201a (n=57, N=58)	Low	.	18.8485
3	U	6	*	Progressive Disease		Durva + DS-8201a (n=57, N=58)	Unknown/Missing	.	14
4	<1	6		Stable Disease		Durva + DS-8201a (n=57, N=58)	Low		7.84615
5	1+	6		Progressive Disease		Durva + DS-8201a (n=57, N=58)	Low	.	-1.42857
6	<1	6		Progressive Disease		Durva + DS-8201a (n=57, N=58)	Low	.	-3.26027
7	<1	6		Stable Disease		Durva + DS-8201a (n=57, N=58)	Low		-6
8	1+	6		Stable Disease		Durva + DS-8201a (n=57, N=58)	Low		-6
9	2+	6		Stable Disease		Durva + DS-8201a (n=57, N=58)	Low		-6
10	U	6		Stable Disease		Durva + DS-8201a (n=57, N=58)	Unknown/Missing		-6
11	1+	6		Stable Disease		Durva + DS-8201a (n=57, N=58)	Low		-10.1667
12	0	6		Stable Disease		Durva + DS-8201a (n=57, N=58)	Low		-11.1282
13	<1	6		Stable Disease		Durva + DS-8201a (n=57, N=58)	Low		-12.6667
14	0	6		Stable Disease		Durva + DS-8201a (n=57, N=58)	Low		-16.5263
15	1+	6		Stable Disease		Durva + DS-8201a (n=57, N=58)	Low		-19.2075
16	U	6		Stable Disease		Durva + DS-8201a (n=57, N=58)	Unknown/Missing		-24.4211
17	0	6		Stable Disease	#	Durva + DS-8201a (n=57, N=58)	High		-28.549
18	1+	6		Stable Disease		Durva + DS-8201a (n=57, N=58)	Low		-28.8261
19	2+	6		Stable Disease		Durva + DS-8201a (n=57, N=58)	Low		-31
20	0	6		Stable Disease	#	Durva + DS-8201a (n=57, N=58)	Low		-36
21	3+	6		Partial Response		Durva + DS-8201a (n=57, N=58)	Low		-36.7018
22	<1	6		Partial Response		Durva + DS-8201a (n=57, N=58)	Low		-42.8421
23	<1	6		Partial Response		Durva + DS-8201a (n=57, N=58)	Low		-43.963
24	<1	6		Partial Response		Durva + DS-8201a (n=57, N=58)	Low		-46
25	0	6		Partial Response		Durva + DS-8201a (n=57, N=58)	Low		-46.7407
26	<1	6		Stable Disease		Durva + DS-8201a (n=57, N=58)	High		-48.8571
27	0	6		Partial Response		Durva + DS-8201a (n=57, N=58)	Low		-50.4444
28	0	6		Partial Response		Durva + DS-8201a (n=57, N=58)	Low		-60.2857
29	0	6		Partial Response		Durva + DS-8201a (n=57, N=58)	Low		-60.5455
30	0	6		Partial Response		Durva + DS-8201a (n=57, N=58)	Low		-62
31	<1	6		Partial Response		Durva + DS-8201a (n=57, N=58)	Low		-62.3636
32	0	6		Partial Response		Durva + DS-8201a (n=57, N=58)	Low		-62.7164
33	1+	6		Partial Response		Durva + DS-8201a (n=57, N=58)	Low		-63.377
34	<1	6		Partial Response		Durva + DS-8201a (n=57, N=58)	High		-65.3407
35	1+	6		Partial Response		Durva + DS-8201a (n=57, N=58)	High		-66.1626
36	U	6		Partial Response		Durva + DS-8201a (n=57, N=58)	Low		-69.4831
37	<1	6		Partial Response		Durva + DS-8201a (n=57, N=58)	High		-72.6667
38	<1	6		Partial Response		Durva + DS-8201a (n=57, N=58)	Low		-73.1053
39	<1	6		Partial Response		Durva + DS-8201a (n=57, N=58)	Low		-75.6078
40	<1	6		Partial Response		Durva + DS-8201a (n=57, N=58)	Low		-77.4286
41	0	6		Partial Response		Durva + DS-8201a (n=57, N=58)	Unknown/Missing		-77.4286
42	2+	6		Partial Response		Durva + DS-8201a (n=57, N=58)	Low		-80.1935
43	3+	6		Partial Response		Durva + DS-8201a (n=57, N=58)	Low		-81
44	<1	6		Partial Response		Durva + DS-8201a (n=57, N=58)	Low		-81.9615
45	1+	6		Partial Response		Durva + DS-8201a (n=57, N=58)	Low		-83.7778
46	1+	6		Partial Response		Durva + DS-8201a (n=57, N=58)	Low		-84.7234
47	1+	6		Partial Response		Durva + DS-8201a (n=57, N=58)	Low		-84.9062
48	0	6		Partial Response		Durva + DS-8201a (n=57, N=58)	Low		-85.1667
49	<1	6		Partial Response		Durva + DS-8201a (n=57, N=58)	Low		-86
50	0	6		Partial Response		Durva + DS-8201a (n=57, N=58)	Low		-88.6087
51	<1	6		Partial Response		Durva + DS-8201a (n=57, N=58)	High		-91.2459
52	1+	6		Partial Response		Durva + DS-8201a (n=57, N=58)	Low		-92.8852
53	<1	6		Partial Response		Durva + DS-8201a (n=57, N=58)	Low		-96
54	1+	6		Partial Response		Durva + DS-8201a (n=57, N=58)	Unknown/Missing		-100.697
55	0	6		Partial Response		Durva + DS-8201a (n=57, N=58)	Low		-102.795
56	1+	6		Complete Response		Durva + DS-8201a (n=57, N=58)	Low		-106
57	0	6		Partial Response		Durva + DS-8201a (n=57, N=58)	Low		-106

## Sheet: Fig3a
TRT01AN	MONTHS	SURV	CENS	TIMELIST	LEFT	LABEL	LEGEND
6	0	1	.	.	58	Durva + DS-8201a	Durva + DS-8201a (N=58)
6	0.0328542	1	0.0328542	.	57	Durva + DS-8201a	Durva + DS-8201a (N=58)
6	0.689938	0.982456	.	.	56	Durva + DS-8201a	Durva + DS-8201a (N=58)
6	1.34702	0.964912	.	.	55	Durva + DS-8201a	Durva + DS-8201a (N=58)
6	1.44559	0.947368	.	.	54	Durva + DS-8201a	Durva + DS-8201a (N=58)
6	1.54415	0.929825	.	.	53	Durva + DS-8201a	Durva + DS-8201a (N=58)
6	1.60986	0.912281	.	.	52	Durva + DS-8201a	Durva + DS-8201a (N=58)
6	2.66119	0.894737	.	.	51	Durva + DS-8201a	Durva + DS-8201a (N=58)
6	2.82546	0.877193	.	.	50	Durva + DS-8201a	Durva + DS-8201a (N=58)
6	3.90965	0.859649	.	.	49	Durva + DS-8201a	Durva + DS-8201a (N=58)
6	4.04107	0.859649	4.04107	.	48	Durva + DS-8201a	Durva + DS-8201a (N=58)
6	4.3039	0.84174	.	.	47	Durva + DS-8201a	Durva + DS-8201a (N=58)
6	4.63244	0.82383	.	.	46	Durva + DS-8201a	Durva + DS-8201a (N=58)
6	4.82957	0.805921	.	.	45	Durva + DS-8201a	Durva + DS-8201a (N=58)
6	5.58522	0.770102	.	.	43	Durva + DS-8201a	Durva + DS-8201a (N=58)
6	5.74949	0.752193	.	.	42	Durva + DS-8201a	Durva + DS-8201a (N=58)
6	6.30801	0.734284	.	.	41	Durva + DS-8201a	Durva + DS-8201a (N=58)
6	6.57084	0.716374	.	.	40	Durva + DS-8201a	Durva + DS-8201a (N=58)
6	6.86653	0.698465	.	.	39	Durva + DS-8201a	Durva + DS-8201a (N=58)
6	8.11499	0.680556	.	.	38	Durva + DS-8201a	Durva + DS-8201a (N=58)
6	8.14784	0.662646	.	.	37	Durva + DS-8201a	Durva + DS-8201a (N=58)
6	8.34497	0.644737	.	.	36	Durva + DS-8201a	Durva + DS-8201a (N=58)
6	8.37782	0.626827	.	.	35	Durva + DS-8201a	Durva + DS-8201a (N=58)
6	8.44353	0.608918	.	.	34	Durva + DS-8201a	Durva + DS-8201a (N=58)
6	8.73922	0.591009	.	.	33	Durva + DS-8201a	Durva + DS-8201a (N=58)
6	9.46201	0.573099	.	.	32	Durva + DS-8201a	Durva + DS-8201a (N=58)
6	9.95483	0.55519	.	.	31	Durva + DS-8201a	Durva + DS-8201a (N=58)
6	10.5462	0.537281	.	.	30	Durva + DS-8201a	Durva + DS-8201a (N=58)
6	10.9733	0.519371	.	.	29	Durva + DS-8201a	Durva + DS-8201a (N=58)
6	11.1047	0.519371	11.1047	.	28	Durva + DS-8201a	Durva + DS-8201a (N=58)
6	11.269	0.500822	.	.	27	Durva + DS-8201a	Durva + DS-8201a (N=58)
6	12.616	0.482273	.	.	26	Durva + DS-8201a	Durva + DS-8201a (N=58)
6	12.6489	0.463724	.	.	25	Durva + DS-8201a	Durva + DS-8201a (N=58)
6	13.6345	0.463724	13.6345	.	23	Durva + DS-8201a	Durva + DS-8201a (N=58)
6	13.6674	0.443562	.	.	22	Durva + DS-8201a	Durva + DS-8201a (N=58)
6	13.7659	0.423401	.	.	21	Durva + DS-8201a	Durva + DS-8201a (N=58)
6	13.7659	0.423401	13.7659	.	20	Durva + DS-8201a	Durva + DS-8201a (N=58)
6	13.7988	0.402231	.	.	19	Durva + DS-8201a	Durva + DS-8201a (N=58)
6	13.8316	0.402231	13.8316	.	18	Durva + DS-8201a	Durva + DS-8201a (N=58)
6	14.0287	0.402231	14.0287	.	17	Durva + DS-8201a	Durva + DS-8201a (N=58)
6	14.8172	0.37857	.	.	16	Durva + DS-8201a	Durva + DS-8201a (N=58)
6	16.2957	0.354909	.	.	15	Durva + DS-8201a	Durva + DS-8201a (N=58)
6	16.7228	0.354909	16.7228	.	14	Durva + DS-8201a	Durva + DS-8201a (N=58)
6	17.0185	0.329559	.	.	13	Durva + DS-8201a	Durva + DS-8201a (N=58)
6	18.8255	0.304208	.	.	12	Durva + DS-8201a	Durva + DS-8201a (N=58)
6	19.1869	0.304208	19.1869	.	11	Durva + DS-8201a	Durva + DS-8201a (N=58)
6	19.2197	0.304208	19.2197	.	10	Durva + DS-8201a	Durva + DS-8201a (N=58)
6	19.2854	0.304208	19.2854	.	9	Durva + DS-8201a	Durva + DS-8201a (N=58)
6	21.1581	0.270407	.	.	8	Durva + DS-8201a	Durva + DS-8201a (N=58)
6	24.7392	0.270407	24.7392	.	7	Durva + DS-8201a	Durva + DS-8201a (N=58)
6	25.0678	0.270407	25.0678	.	6	Durva + DS-8201a	Durva + DS-8201a (N=58)
6	25.1006	0.225339	.	.	5	Durva + DS-8201a	Durva + DS-8201a (N=58)
6	27.4004	0.225339	27.4004	.	4	Durva + DS-8201a	Durva + DS-8201a (N=58)
6	27.6304	0.225339	27.6304	.	3	Durva + DS-8201a	Durva + DS-8201a (N=58)
6	30.3244	0.225339	30.3244	.	2	Durva + DS-8201a	Durva + DS-8201a (N=58)
6	30.4887	0.225339	30.4887	.	1	Durva + DS-8201a	Durva + DS-8201a (N=58)
6	36.1068	0.225339	36.1068	.	0	Durva + DS-8201a	Durva + DS-8201a (N=58)
6	.	.	.	0	58	Durva + DS-8201a	Durva + DS-8201a (N=58)
6	.	.	.	3	50	Durva + DS-8201a	Durva + DS-8201a (N=58)
6	.	.	.	6	42	Durva + DS-8201a	Durva + DS-8201a (N=58)
6	.	.	.	9	33	Durva + DS-8201a	Durva + DS-8201a (N=58)
6	.	.	.	12	27	Durva + DS-8201a	Durva + DS-8201a (N=58)
6	.	.	.	15	16	Durva + DS-8201a	Durva + DS-8201a (N=58)
6	.	.	.	18	13	Durva + DS-8201a	Durva + DS-8201a (N=58)
6	.	.	.	21	9	Durva + DS-8201a	Durva + DS-8201a (N=58)
6	.	.	.	24	8	Durva + DS-8201a	Durva + DS-8201a (N=58)
6	.	.	.	27	5	Durva + DS-8201a	Durva + DS-8201a (N=58)
6	.	.	.	30	3	Durva + DS-8201a	Durva + DS-8201a (N=58)
6	.	.	.	33	1	Durva + DS-8201a	Durva + DS-8201a (N=58)
6	.	.	.	36	1	Durva + DS-8201a	Durva + DS-8201a (N=58)
6	.	.	.	39	0	Durva + DS-8201a	Durva + DS-8201a (N=58)
6	.	.	.	.	.	Durva + DS-8201a	Durva + DS-8201a (N=58)

## Sheet: Fig3b
TRT01AN	MONTHS	SURV	CENS	TIMELIST	LEFT	LABEL	LEGEND
6	0	1	.	.	58	Durva + DS-8201a	Durva + DS-8201a (N=58)
6	1.01848	0.982759	.	.	57	Durva + DS-8201a	Durva + DS-8201a (N=58)
6	1.44559	0.982759	1.44559	.	56	Durva + DS-8201a	Durva + DS-8201a (N=58)
6	1.54415	0.965209	.	.	55	Durva + DS-8201a	Durva + DS-8201a (N=58)
6	3.90965	0.94766	.	.	54	Durva + DS-8201a	Durva + DS-8201a (N=58)
6	4.3039	0.930111	.	.	53	Durva + DS-8201a	Durva + DS-8201a (N=58)
6	4.6653	0.912562	.	.	52	Durva + DS-8201a	Durva + DS-8201a (N=58)
6	6.11088	0.895012	.	.	51	Durva + DS-8201a	Durva + DS-8201a (N=58)
6	6.2423	0.877463	.	.	50	Durva + DS-8201a	Durva + DS-8201a (N=58)
6	6.30801	0.859914	.	.	49	Durva + DS-8201a	Durva + DS-8201a (N=58)
6	9.98768	0.842365	.	.	48	Durva + DS-8201a	Durva + DS-8201a (N=58)
6	10.0534	0.824815	.	.	47	Durva + DS-8201a	Durva + DS-8201a (N=58)
6	10.6119	0.824815	10.6119	.	46	Durva + DS-8201a	Durva + DS-8201a (N=58)
6	11.1376	0.806885	.	.	45	Durva + DS-8201a	Durva + DS-8201a (N=58)
6	12.7803	0.788954	.	.	44	Durva + DS-8201a	Durva + DS-8201a (N=58)
6	12.7803	0.788954	12.7803	.	43	Durva + DS-8201a	Durva + DS-8201a (N=58)
6	13.6674	0.770606	.	.	42	Durva + DS-8201a	Durva + DS-8201a (N=58)
6	14.0616	0.770606	14.0616	.	41	Durva + DS-8201a	Durva + DS-8201a (N=58)
6	14.2916	0.770606	14.2916	.	40	Durva + DS-8201a	Durva + DS-8201a (N=58)
6	14.7515	0.770606	14.7515	.	39	Durva + DS-8201a	Durva + DS-8201a (N=58)
6	14.9158	0.770606	14.9158	.	38	Durva + DS-8201a	Durva + DS-8201a (N=58)
6	14.9815	0.770606	14.9815	.	37	Durva + DS-8201a	Durva + DS-8201a (N=58)
6	15.2115	0.749779	.	.	36	Durva + DS-8201a	Durva + DS-8201a (N=58)
6	15.6715	0.749779	15.6715	.	35	Durva + DS-8201a	Durva + DS-8201a (N=58)
6	15.7043	0.749779	15.7043	.	34	Durva + DS-8201a	Durva + DS-8201a (N=58)
6	15.77	0.727726	.	.	33	Durva + DS-8201a	Durva + DS-8201a (N=58)
6	15.8686	0.727726	15.8686	.	32	Durva + DS-8201a	Durva + DS-8201a (N=58)
6	15.9014	0.727726	15.9014	.	31	Durva + DS-8201a	Durva + DS-8201a (N=58)
6	16.0986	0.727726	16.0986	.	30	Durva + DS-8201a	Durva + DS-8201a (N=58)
6	16.23	0.727726	16.23	.	29	Durva + DS-8201a	Durva + DS-8201a (N=58)
6	16.2957	0.727726	16.2957	.	28	Durva + DS-8201a	Durva + DS-8201a (N=58)
6	16.4271	0.727726	16.4271	.	27	Durva + DS-8201a	Durva + DS-8201a (N=58)
6	17.0513	0.727726	17.0513	.	26	Durva + DS-8201a	Durva + DS-8201a (N=58)
6	17.117	0.699737	.	.	25	Durva + DS-8201a	Durva + DS-8201a (N=58)
6	17.9713	0.699737	17.9713	.	24	Durva + DS-8201a	Durva + DS-8201a (N=58)
6	18.5626	0.670581	.	.	23	Durva + DS-8201a	Durva + DS-8201a (N=58)
6	18.8255	0.641426	.	.	22	Durva + DS-8201a	Durva + DS-8201a (N=58)
6	19.1869	0.641426	19.1869	.	21	Durva + DS-8201a	Durva + DS-8201a (N=58)
6	19.5811	0.641426	19.5811	.	20	Durva + DS-8201a	Durva + DS-8201a (N=58)
6	20.4025	0.641426	20.4025	.	19	Durva + DS-8201a	Durva + DS-8201a (N=58)
6	20.6982	0.641426	20.6982	.	18	Durva + DS-8201a	Durva + DS-8201a (N=58)
6	21.4867	0.641426	21.4867	.	17	Durva + DS-8201a	Durva + DS-8201a (N=58)
6	23.0965	0.641426	23.0965	.	16	Durva + DS-8201a	Durva + DS-8201a (N=58)
6	24.7392	0.641426	24.7392	.	15	Durva + DS-8201a	Durva + DS-8201a (N=58)
6	25.3963	0.641426	25.3963	.	14	Durva + DS-8201a	Durva + DS-8201a (N=58)
6	26.1191	0.641426	26.1191	.	13	Durva + DS-8201a	Durva + DS-8201a (N=58)
6	26.3491	0.641426	26.3491	.	12	Durva + DS-8201a	Durva + DS-8201a (N=58)
6	26.5462	0.641426	26.5462	.	11	Durva + DS-8201a	Durva + DS-8201a (N=58)
6	26.5791	0.641426	26.5791	.	10	Durva + DS-8201a	Durva + DS-8201a (N=58)
6	27.6304	0.577283	.	.	9	Durva + DS-8201a	Durva + DS-8201a (N=58)
6	27.729	0.577283	27.729	.	8	Durva + DS-8201a	Durva + DS-8201a (N=58)
6	28.0246	0.577283	28.0246	.	7	Durva + DS-8201a	Durva + DS-8201a (N=58)
6	30.2916	0.494814	.	.	6	Durva + DS-8201a	Durva + DS-8201a (N=58)
6	31.0801	0.494814	31.0801	.	5	Durva + DS-8201a	Durva + DS-8201a (N=58)
6	31.5729	0.494814	31.5729	.	4	Durva + DS-8201a	Durva + DS-8201a (N=58)
6	31.7043	0.371111	.	.	3	Durva + DS-8201a	Durva + DS-8201a (N=58)
6	33.4784	0.247407	.	.	2	Durva + DS-8201a	Durva + DS-8201a (N=58)
6	36.3039	0.247407	36.3039	.	1	Durva + DS-8201a	Durva + DS-8201a (N=58)
6	36.6324	0.247407	36.6324	.	0	Durva + DS-8201a	Durva + DS-8201a (N=58)
6	.	.	.	0	58	Durva + DS-8201a	Durva + DS-8201a (N=58)
6	.	.	.	3	55	Durva + DS-8201a	Durva + DS-8201a (N=58)
6	.	.	.	6	52	Durva + DS-8201a	Durva + DS-8201a (N=58)
6	.	.	.	9	49	Durva + DS-8201a	Durva + DS-8201a (N=58)
6	.	.	.	12	45	Durva + DS-8201a	Durva + DS-8201a (N=58)
6	.	.	.	15	37	Durva + DS-8201a	Durva + DS-8201a (N=58)
6	.	.	.	18	24	Durva + DS-8201a	Durva + DS-8201a (N=58)
6	.	.	.	21	18	Durva + DS-8201a	Durva + DS-8201a (N=58)
6	.	.	.	24	16	Durva + DS-8201a	Durva + DS-8201a (N=58)
6	.	.	.	27	10	Durva + DS-8201a	Durva + DS-8201a (N=58)
6	.	.	.	30	7	Durva + DS-8201a	Durva + DS-8201a (N=58)
6	.	.	.	33	3	Durva + DS-8201a	Durva + DS-8201a (N=58)
6	.	.	.	36	2	Durva + DS-8201a	Durva + DS-8201a (N=58)
6	.	.	.	39	0	Durva + DS-8201a	Durva + DS-8201a (N=58)
6	.	.	.	.	.	Durva + DS-8201a	Durva + DS-8201a (N=58)
